# Supplementary material for: Development of a screener to assess athlete risk behavior of not using third-party tested nutritional supplements
Source: Front Nutr. 2024 May 15;11:1381731. doi: 10.3389/fnut.2024.1381731 (PMC11134207; doi:10.3389/fnut.2024.1381731)
Supplement: Supplementary file 1 [file Data_Sheet_1.zip]

Archive with 4 entries (4 files):
- Supplemental File 1 Original Nutritional Supplement Survey.docx
- Supplemental File 2A S3 Nutritional Supplement Screener Pen & Paper.docx
- Supplemental File 3 S3 Instruction Work File and Interpretation.xlsx
- Supplementary File 2B Safe_Supplement_Screener_S3.qsf
