# Supplementary material for: Development of a screener to assess athlete risk behavior of not using third-party tested nutritional supplements
Source: Front Nutr. 2024 May 15;11:1381731. doi: 10.3389/fnut.2024.1381731 (PMC11134207; doi:10.3389/fnut.2024.1381731)
Supplement: Supplementary file 1 [file Data_Sheet_1.zip › Supplemental File 3 S3 Instruction Work File and Interpretation.xlsx]

## Sheet: Introduction
Note: the Interpretation section of the factsheet below can also be found in better readable font in the last tab:
Screener interpretation

## Sheet: Qualtrics Download Instructions
1. Download your data from Qualtrics following instructions as listed below
2. Paste your data into the "Qualtrics Risk Behavior Score" tab, beginning with tab 4C
3. Algorithm will auto populate your results, in Column A see final tab "Screener interpretation".
**Do NOT make edits to column A, this will affect your results and cause the algorithm to no longer be usable**
1. Select your chosen survey.
2. Select the “Data & Analysis” tab
3. Select the “Export & Import” dropdown key
4. Select “Export Data…”
5. Select “Download all fields” & “Use Numeric Values”
6. Select “More Options”
7. Select “Compress data as a .zip file” & “Split multi-value fields into columns”
8. Download!

## Sheet: Qualtrics Risk Behavior Score
**Do NOT make edits to column A, this will affect your results and cause the algorithm to no longer be usable**
Paste the first part of the copy of the SPSS output in cell B6																																										Caffeine
	StartDate	EndDate	Status	IPAddress	Progress	Duration (in seconds)	Finished	RecordedDate	ResponseId	RecipientLastName	RecipientFirstName	RecipientEmail	ExternalReference	LocationLatitude	LocationLongitude	DistributionChannel	UserLanguage	Q1	Q2	Q2.1	Q3	Q4	Q5	Q6	Q7	Q8	Q9_1	Q9_2	Q9_3	Q9_4	Q10_1	Q10_2	Q10_3	Q10_5	Q10_7	Q10.1_1	Q10.1_2	Q10.1_3	Q11_1	Q11_2	Q11_3	Q11_4	Q11_5	Q11_6	Q11_7	Q11_8	Q11_9	Q11_10	Q11_11
Algorithm	Start Date	End Date	Response Type	IP Address	Progress	Duration (in seconds)	Finished	Recorded Date	Response ID	Recipient Last Name	Recipient First Name	Recipient Email	External Data Reference	Location Latitude	Location Longitude	Distribution Channel	User Language	Please write your first and last name.	What is your primary sport?	You checked "other" as part of the previous question, please define your sport below:	Are you familiar with banned substances that may occur in nutritional supplements listed on the WADA (world anti-doping agency) or your own sport specific association? (Select only one)	I know where to find and order third-party tested supplements. (Only select one)	I discuss all my supplement choices with the Athletic Departmental Sports RD. (Only select one)	If a teammate uses a supplement, I am more likely to try it as well. (Only select one)	I've decided to purchase one or more supplements as a result of the advice of family, friends, or teammates. (Only select one)	Do you purchase or use nutritional supplements outside what is provided by your Athletic Department? (Only select one)	Where do you go to look for information on nutritional supplements and sports foods? (Check all that apply) - Scientific search engines (i.e., PubMed, Google Scholar)	Where do you go to look for information on nutritional supplements and sports foods? (Check all that apply) - Regular internet search engines (i.e., Google, Amazon)	Where do you go to look for information on nutritional supplements and sports foods? (Check all that apply) - Podcasts, videos or blogs	Where do you go to look for information on nutritional supplements and sports foods? (Check all that apply) - I do not search for information on my own	Where do you receive your nutritional supplements from? (Check all that apply) - Brick and mortar store	Where do you receive your nutritional supplements from? (Check all that apply) - Online/ecommerce	Where do you receive your nutritional supplements from? (Check all that apply) - Directly from brand	Where do you receive your nutritional supplements from? (Check all that apply) - Athletic Department	Where do you receive your nutritional supplements from? (Check all that apply) - I do not use nutritional supplements	If you use supplements or sports foods that your Athletic Department is not providing, who is purchasing them? (Check all that apply) - I am	If you use supplements or sports foods that your Athletic Department is not providing, who is purchasing them? (Check all that apply) - Parents	If you use supplements or sports foods that your Athletic Department is not providing, who is purchasing them? (Check all that apply) - Other	Please check all of the nutritional supplements you have used during the last 12 months. (Check all that apply, supplements are listed in alphabetical order) - Aswagandha (or also known as: Indian ginseng, poison gooseberry, winter cherry)	Please check all of the nutritional supplements you have used during the last 12 months. (Check all that apply, supplements are listed in alphabetical order) - BCAA	Please check all of the nutritional supplements you have used during the last 12 months. (Check all that apply, supplements are listed in alphabetical order) - Beta-Alanine	Please check all of the nutritional supplements you have used during the last 12 months. (Check all that apply, supplements are listed in alphabetical order) - Caffeine	Please check all of the nutritional supplements you have used during the last 12 months. (Check all that apply, supplements are listed in alphabetical order) - CBD (Cannabidiol)	Please check all of the nutritional supplements you have used during the last 12 months. (Check all that apply, supplements are listed in alphabetical order) - Combination of vitamins	Please check all of the nutritional supplements you have used during the last 12 months. (Check all that apply, supplements are listed in alphabetical order) - Combination of minerals	Please check all of the nutritional supplements you have used during the last 12 months. (Check all that apply, supplements are listed in alphabetical order) - Chocolate milk (or other flavored milk option with sugar added like strawberry milk)	Please check all of the nutritional supplements you have used during the last 12 months. (Check all that apply, supplements are listed in alphabetical order) - CLA	Please check all of the nutritional supplements you have used during the last 12 months. (Check all that apply, supplements are listed in alphabetical order) - Co-enzyme Q10 (also known as: CoQ10)	Please check all of the nutritional supplements you have used during the last 12 months. (Check all that apply, supplements are listed in alphabetical order) - Collagen
0.76884	2023-09-19 12:31:26	2023-09-19 12:35:32	0	172.56.82.248	100	245	1	2023-09-19 12:35:33	R_ujZqRSKTIEDMcRb	EXAMPLE	EXAMPLE			33.4602	-112.133	anonymous	EN	EXAMPLE	18		0	1	0	1	0	1	0	0	0	1				1			1		0	0	0	1	0	0	0	0	0	0	0
0.631812
0.631812
0.631812
0.631812
0.631812
0.631812
0.631812
0.631812
0.631812
0.631812
0.631812
0.631812
0.631812
0.631812
0.631812
0.631812
0.631812
0.631812
0.631812
0.631812
0.631812
0.631812
0.631812
0.631812
0.631812
0.631812
0.631812
0.631812
0.631812
0.631812
0.631812
0.631812
0.631812
0.631812
0.631812
0.631812
0.631812
0.631812
0.631812
0.631812
0.631812
0.631812
0.631812
0.631812
0.631812
0.631812
0.631812
0.631812
0.631812
0.631812
0.631812
0.631812
0.631812
0.631812
0.631812
0.631812
0.631812
0.631812
0.631812
0.631812
0.631812
0.631812
0.631812
0.631812
0.631812
0.631812
0.631812
0.631812
0.631812
0.631812
0.631812
0.631812
0.631812
0.631812
0.631812
0.631812
0.631812
0.631812
0.631812
0.631812
0.631812
0.631812
0.631812
0.631812
0.631812
0.631812
0.631812
0.631812
0.631812
0.631812
0.631812
0.631812
0.631812
0.631812
0.631812
0.631812
0.631812
0.631812
0.631812
0.631812
0.631812
0.631812
0.631812
0.631812
0.631812
0.631812
0.631812
0.631812
0.631812
0.631812
0.631812
0.631812
0.631812
0.631812
0.631812
0.631812
0.631812
0.631812
0.631812
0.631812
0.631812
0.631812
0.631812
0.631812
0.631812
0.631812
0.631812
0.631812
0.631812
0.631812
0.631812
0.631812
0.631812
0.631812
0.631812
0.631812
0.631812
0.631812
0.631812
0.631812
0.631812
0.631812
0.631812
0.631812
0.631812
0.631812
0.631812
0.631812
0.631812
0.631812
0.631812
0.631812
0.631812
0.631812
0.631812
0.631812
0.631812
0.631812
0.631812
0.631812
0.631812
0.631812
0.631812
0.631812
0.631812
0.631812
0.631812
0.631812
0.631812
0.631812
0.631812
0.631812
0.631812
0.631812
0.631812
0.631812
0.631812
0.631812
0.631812
0.631812
0.631812
0.631812
0.631812
0.631812
0.631812
0.631812
0.631812
0.631812
0.631812
0.631812
0.631812
0.631812
0.631812
0.631812
0.631812
0.631812
0.631812
0.631812
0.631812
0.631812
0.631812
0.631812
0.631812
0.631812
0.631812
0.631812
0.631812
0.631812
0.631812
0.631812
0.631812
0.631812
0.631812
0.631812
0.631812
0.631812
0.631812
0.631812
0.631812
0.631812
0.631812
0.631812
0.631812
0.631812
0.631812
0.631812
0.631812
0.631812
0.631812
0.631812
0.631812
0.631812
0.631812
0.631812
0.631812
0.631812
0.631812
0.631812
0.631812
0.631812
0.631812
0.631812
0.631812
0.631812
0.631812
0.631812
0.631812
0.631812
0.631812
0.631812
0.631812
0.631812
0.631812
0.631812
0.631812
0.631812
0.631812
0.631812
0.631812
0.631812
0.631812
0.631812
0.631812
0.631812
0.631812
0.631812
0.631812
0.631812
0.631812
0.631812
0.631812
0.631812
0.631812
0.631812
0.631812
0.631812
0.631812
0.631812
0.631812
0.631812
0.631812
0.631812
0.631812
0.631812
0.631812
0.631812
0.631812
0.631812
0.631812
0.631812
0.631812
0.631812
0.631812
0.631812
0.631812
0.631812
0.631812
0.631812
0.631812
0.631812
0.631812
0.631812
0.631812
0.631812
0.631812
0.631812
0.631812
0.631812
0.631812
0.631812
0.631812
0.631812
0.631812
0.631812
0.631812
0.631812
0.631812
0.631812
0.631812
0.631812
0.631812
0.631812
0.631812
0.631812
0.631812
0.631812
0.631812
0.631812
0.631812
0.631812
0.631812
0.631812
0.631812
0.631812
0.631812
0.631812
0.631812
0.631812
0.631812
0.631812
0.631812
0.631812
0.631812
0.631812
0.631812
0.631812
0.631812
0.631812
0.631812
0.631812
0.631812
0.631812
0.631812
0.631812
0.631812
0.631812
0.631812
0.631812
0.631812
0.631812
0.631812
0.631812
0.631812
0.631812
0.631812
0.631812
0.631812
0.631812
0.631812
0.631812
0.631812
0.631812
0.631812
0.631812
0.631812
0.631812
0.631812
0.631812
0.631812
0.631812
0.631812
0.631812
0.631812
0.631812
0.631812
0.631812
0.631812
0.631812
0.631812
0.631812
0.631812
0.631812
0.631812
0.631812
0.631812
0.631812
0.631812
0.631812
0.631812
0.631812
0.631812
0.631812
0.631812
0.631812
0.631812
0.631812
0.631812
0.631812
0.631812
0.631812
0.631812
0.631812
0.631812
0.631812
0.631812
0.631812
0.631812
0.631812
0.631812
0.631812
0.631812
0.631812
0.631812
0.631812
0.631812
0.631812
0.631812
0.631812
0.631812
0.631812
0.631812
0.631812
0.631812
0.631812
0.631812
0.631812
0.631812
0.631812
0.631812
0.631812
0.631812
0.631812
0.631812
0.631812
0.631812
0.631812
0.631812
0.631812
0.631812
0.631812
0.631812
0.631812
0.631812
0.631812
0.631812
0.631812
0.631812
0.631812
0.631812
0.631812
0.631812
0.631812
0.631812
0.631812
0.631812
0.631812
0.631812
0.631812
0.631812
0.631812
0.631812
0.631812
0.631812
0.631812
0.631812
0.631812
0.631812
0.631812
0.631812
0.631812
0.631812
0.631812
0.631812
0.631812
0.631812
0.631812
0.631812
0.631812
0.631812
0.631812
0.631812
0.631812
0.631812
0.631812
0.631812
[truncated: 115 more columns]

## Sheet: Paper Screener Intructions
Follow the steps in grey below in column A (1-3)
							Multivitamin	Weightgainer	Caffeine	Creatine
1. Identify the following questions from the screener (highlighted in column B-K) :	Q3	Q4	Q9_15	Q5	Q8	Q7	Q11_35	Q11_52	Q11_4	Q11_13
2. Review coding (see below) and insert proper coding into columns in the next tab: Paper Risk Behavior Score	CODING
	Q3	Yes	1
		No	0
		Not Sure	0
	Q4	Agree	1
		Disagree	0
		Not Sure	0
(select ONLY: "I do not search for information on my own") __	Q9_15	Yes	1
		No	0
	Q5	Agree	1
		Disagree	0
		Not Sure	0
	Q8	Yes	1
		No	0
	Q7	Agree	1
		Disagree	0
		Not Sure	0
Each of the questions listed from here on are yes (score 1) and no (score 0)	Q11_35	yes	1	Multivitamin
	Q11_52			Weightgainer
	Q11_4	no	0	Caffeine
	Q11_13			Creatine
3. Algorithm will auto-populate in column L on the next tab: Paper Risk Behavior Score

## Sheet: Paper Risk Behavior Score
1. Insert your data from the Paper Screener in the format below.
2. See tab "Paper Screener Instructions" for coding, normally any field needs to be filled out with a 0 or a 1.
3. Algorithm will auto populate your results, in Column L see final tab "Screener interpretation".
**Do NOT make edits to column L, this will affect your results and cause the algorithm to no longer be usable. Make sure all the fields contain a score (0/1).**
							Attention the order of the supplements listed is different
							than in the output, make sure to fill out supplements at
							the right position as this will influence the score in column L
							Multivitamin	Weightgainer	Caffeine	Creatine
	Q3	Q4	Q9_15	Q5	Q8	Q7	Q11_35	Q11_52	Q11_4	Q11_13
ID	Are you familiar with banned substances that may occur in nutritional supplements listed on the WADA (world anti-doping agency) or your own sport specific association? (Select only one)	I know where to find and order third-party tested supplements. (Only select one)	Where do you go to look for information on nutritional supplements and sports foods? (Check all that apply) - I do not search for information on my own	I discuss all my supplement choices with the Athletic Departmental Sports RD. (Only select one)	Do you purchase or use nutritional supplements outside what is provided by your Athletic Department? (Only select one)	I've decided to purchase one or more supplements as a result of the advice of family, friends, or teammates. (Only select one)	Please check all of the nutritional supplements you have used during the last 12 months. (Check all that apply, supplements are listed in alphabetical order) - Multivitamin and mineral supplement	Please check all of the nutritional supplements you have used during the last 12 months. (Check all that apply, supplements are listed in alphabetical order) - Weight gainer	Please check all of the nutritional supplements you have used during the last 12 months. (Check all that apply, supplements are listed in alphabetical order) - Caffeine	Please check all of the nutritional supplements you have used during the last 12 months. (Check all that apply, supplements are listed in alphabetical order) - Creatine	Algorithm
EXAMPLE	0	1	1	0	1	0	1	0	1	0	0.76884
	0	1	1	0	1	0	1	0	1	0	0.76884
											0.631812
											0.631812
											0.631812
											0.631812
											0.631812
											0.631812
											0.631812
											0.631812
											0.631812
											0.631812
											0.631812
											0.631812
											0.631812
											0.631812
											0.631812
											0.631812
											0.631812
											0.631812
											0.631812
											0.631812
											0.631812
											0.631812
											0.631812
											0.631812
											0.631812
											0.631812
											0.631812
											0.631812
											0.631812
											0.631812
											0.631812
											0.631812
											0.631812
											0.631812
											0.631812
											0.631812
											0.631812
											0.631812
											0.631812
											0.631812
											0.631812
											0.631812
											0.631812
											0.631812
											0.631812
											0.631812
											0.631812
											0.631812
											0.631812
											0.631812
											0.631812
											0.631812
											0.631812
											0.631812
											0.631812
											0.631812
											0.631812
											0.631812
											0.631812
											0.631812
											0.631812
											0.631812
											0.631812
											0.631812
											0.631812
											0.631812
											0.631812
											0.631812
											0.631812
											0.631812
											0.631812
											0.631812
											0.631812
											0.631812
											0.631812
											0.631812
											0.631812
											0.631812
											0.631812
											0.631812
											0.631812
											0.631812
											0.631812
											0.631812
											0.631812
											0.631812
											0.631812
											0.631812
											0.631812
											0.631812
											0.631812
											0.631812
											0.631812
											0.631812
											0.631812
											0.631812
											0.631812
											0.631812
											0.631812
											0.631812
											0.631812
											0.631812
											0.631812
											0.631812
											0.631812
											0.631812
											0.631812
											0.631812
											0.631812
											0.631812
											0.631812
											0.631812
											0.631812
											0.631812
											0.631812
											0.631812
											0.631812
											0.631812
											0.631812
											0.631812
											0.631812
											0.631812
											0.631812
											0.631812
											0.631812
											0.631812
											0.631812
											0.631812
											0.631812
											0.631812
											0.631812
											0.631812
											0.631812
											0.631812
											0.631812
											0.631812
											0.631812
											0.631812
											0.631812
											0.631812
											0.631812
											0.631812
											0.631812
											0.631812
											0.631812
											0.631812
											0.631812
											0.631812
											0.631812
											0.631812
											0.631812
											0.631812
											0.631812
											0.631812
											0.631812
											0.631812
											0.631812
											0.631812
											0.631812
											0.631812
											0.631812
											0.631812
											0.631812
											0.631812
											0.631812
											0.631812
											0.631812
											0.631812
											0.631812
											0.631812
											0.631812
											0.631812
											0.631812
											0.631812
											0.631812
											0.631812
											0.631812
											0.631812
											0.631812
											0.631812
											0.631812
											0.631812
											0.631812
											0.631812
											0.631812
											0.631812
											0.631812
											0.631812
											0.631812
											0.631812
											0.631812
											0.631812
											0.631812
											0.631812
											0.631812
											0.631812
											0.631812
											0.631812
											0.631812
											0.631812
											0.631812
											0.631812
											0.631812
											0.631812
											0.631812
											0.631812
											0.631812
											0.631812
											0.631812
											0.631812
											0.631812
											0.631812
											0.631812
											0.631812
											0.631812
											0.631812
											0.631812
											0.631812
											0.631812
											0.631812
											0.631812
											0.631812
											0.631812
											0.631812
											0.631812
											0.631812
											0.631812
											0.631812
											0.631812
											0.631812
											0.631812
											0.631812
											0.631812
											0.631812
											0.631812
											0.631812
											0.631812
											0.631812
											0.631812
											0.631812
											0.631812
											0.631812
											0.631812
											0.631812
											0.631812
											0.631812
											0.631812
											0.631812
											0.631812
											0.631812
											0.631812
											0.631812
											0.631812
											0.631812
											0.631812
											0.631812
											0.631812
											0.631812
											0.631812
											0.631812
											0.631812
											0.631812
											0.631812
											0.631812
											0.631812
											0.631812
											0.631812
											0.631812
											0.631812
											0.631812
											0.631812
											0.631812
											0.631812
											0.631812
											0.631812
											0.631812
											0.631812
											0.631812
											0.631812
											0.631812
											0.631812
											0.631812
											0.631812
											0.631812
											0.631812
											0.631812
											0.631812
											0.631812
											0.631812
											0.631812
											0.631812
											0.631812
											0.631812
											0.631812
											0.631812
											0.631812
											0.631812
											0.631812
											0.631812
											0.631812
											0.631812
											0.631812
											0.631812
											0.631812
											0.631812
											0.631812
											0.631812
											0.631812
											0.631812
											0.631812
											0.631812
											0.631812
											0.631812
											0.631812
											0.631812
											0.631812
											0.631812
											0.631812
											0.631812
											0.631812
											0.631812
											0.631812
											0.631812
											0.631812
											0.631812
											0.631812
											0.631812
											0.631812
											0.631812
											0.631812
											0.631812
											0.631812
											0.631812
											0.631812
											0.631812
											0.631812
											0.631812
											0.631812
											0.631812
											0.631812
											0.631812
											0.631812
											0.631812
											0.631812
											0.631812
											0.631812
											0.631812
											0.631812
											0.631812
											0.631812
											0.631812
											0.631812
											0.631812
											0.631812
											0.631812
											0.631812
											0.631812
											0.631812
											0.631812
											0.631812
											0.631812
											0.631812
											0.631812
											0.631812
											0.631812
											0.631812
											0.631812
											0.631812
											0.631812
											0.631812
											0.631812
											0.631812
											0.631812
											0.631812
											0.631812
											0.631812
											0.631812
											0.631812
											0.631812
											0.631812
											0.631812
											0.631812
											0.631812
											0.631812
											0.631812
											0.631812
											0.631812
											0.631812
											0.631812
											0.631812
											0.631812
											0.631812
											0.631812
											0.631812
											0.631812
											0.631812
											0.631812
											0.631812
											0.631812
											0.631812
											0.631812
											0.631812
											0.631812
											0.631812
											0.631812
											0.631812
											0.631812
											0.631812
											0.631812
											0.631812
											0.631812
											0.631812
											0.631812
											0.631812
											0.631812
											0.631812
											0.631812
											0.631812
											0.631812
											0.631812
											0.631812
											0.631812
											0.631812
											0.631812
											0.631812
											0.631812
											0.631812
											0.631812
											0.631812
											0.631812
											0.631812
											0.631812
											0.631812
											0.631812
											0.631812
											0.631812
											0.631812
											0.631812
											0.631812
											0.631812
											0.631812
											0.631812
											0.631812
											0.631812
											0.631812
											0.631812
											0.631812
											0.631812
