# Supplementary material for: Development of a screener to assess athlete risk behavior of not using third-party tested nutritional supplements
Source: Front Nutr. 2024 May 15;11:1381731. doi: 10.3389/fnut.2024.1381731 (PMC11134207; doi:10.3389/fnut.2024.1381731)
Supplement: Supplementary file 1 [file Data_Sheet_1.zip › Supplementary File 2B Safe_Supplement_Screener_S3.qsf]

{"SurveyEntry":{"SurveyID":"SV_6VeF1G0oJ2fbo5U","SurveyName":"Safe Supplement Screener (S3)","SurveyDescription":null,"SurveyOwnerID":"UR_2fzM4XVAZtIXuYd","SurveyBrandID":"asuhealthpromotion","DivisionID":null,"SurveyLanguage":"EN","SurveyActiveResponseSet":"RS_8jgF9lU7Bo9iDVY","SurveyStatus":"Active","SurveyStartDate":"0000-00-00 00:00:00","SurveyExpirationDate":"0000-00-00 00:00:00","SurveyCreationDate":"2024-04-27 12:25:13","CreatorID":"UR_2fzM4XVAZtIXuYd","LastModified":"2024-04-27 13:41:49","LastAccessed":"0000-00-00 00:00:00","LastActivated":"2024-04-27 12:43:41","Deleted":null},"SurveyElements":[{"SurveyID":"SV_6VeF1G0oJ2fbo5U","Element":"BL","PrimaryAttribute":"Survey Blocks","SecondaryAttribute":null,"TertiaryAttribute":null,"Payload":{"0":{"Type":"Default","Description":"General questions","ID":"BL_eqvbK4HovOodG61","BlockElements":[{"Type":"Question","QuestionID":"QID14"},{"Type":"Question","QuestionID":"QID305"},{"Type":"Page Break"},{"Type":"Question","QuestionID":"QID93"},{"Type":"Page Break"},{"Type":"Question","QuestionID":"QID321"}],"Options":{"BlockLocking":"false","RandomizeQuestions":"false","BlockVisibility":"Expanded"}},"1":{"Type":"Trash","Description":"Trash \/ Unused Questions","ID":"BL_eESWlLMJnAiKFYp","BlockElements":[],"Options":{"BlockLocking":"false","RandomizeQuestions":"false","BlockVisibility":"Expanded"}},"3":{"Type":"Standard","SubType":"","Description":"Introduction","ID":"BL_czGZ3u7lfK0HlKl","BlockElements":[{"Type":"Question","QuestionID":"QID19"},{"Type":"Question","QuestionID":"QID6"}],"Options":{"BlockLocking":"false","RandomizeQuestions":"false","BlockVisibility":"Expanded"}},"4":{"Type":"Standard","SubType":"","Description":"Supplement behavior","ID":"BL_3Er4mUyH6zkTBch","BlockElements":[{"Type":"Question","QuestionID":"QID4"},{"Type":"Question","QuestionID":"QID178"},{"Type":"Page Break"},{"Type":"Question","QuestionID":"QID193"},{"Type":"Page Break"},{"Type":"Question","QuestionID":"QID222"},{"Type":"Page Break"},{"Type":"Question","QuestionID":"QID220"},{"Type":"Page Break"},{"Type":"Question","QuestionID":"QID209"},{"Type":"Page Break"},{"Type":"Question","QuestionID":"QID275"},{"Type":"Page Break"},{"Type":"Question","QuestionID":"QID168"},{"Type":"Page Break"},{"Type":"Question","QuestionID":"QID186"},{"Type":"Page Break"},{"Type":"Question","QuestionID":"QID185"},{"Type":"Page Break"}],"Options":{"BlockLocking":"false","RandomizeQuestions":"false","BlockVisibility":"Collapsed"}},"5":{"Type":"Standard","SubType":"","Description":"Nutritional supplement use","ID":"BL_bEO5EiBWmMoICqN","BlockElements":[{"Type":"Question","QuestionID":"QID25"},{"Type":"Question","QuestionID":"QID116"},{"Type":"Page Break"},{"Type":"Question","QuestionID":"QID188"},{"Type":"Page Break"},{"Type":"Question","QuestionID":"QID117"},{"Type":"Page Break"}],"Options":{"BlockLocking":"false","RandomizeQuestions":"false","BlockVisibility":"Expanded"}},"6":{"Type":"Standard","SubType":"","Description":"Potentially relevant questions to be added to the screener","ID":"BL_bE1dFg25vR2MNdY","BlockElements":[{"Type":"Question","QuestionID":"QID326"},{"Type":"Question","QuestionID":"QID324"}],"Options":{"BlockLocking":"false","RandomizeQuestions":"false","BlockVisibility":"Expanded"}}}},{"SurveyID":"SV_6VeF1G0oJ2fbo5U","Element":"FL","PrimaryAttribute":"Survey Flow","SecondaryAttribute":null,"TertiaryAttribute":null,"Payload":{"Type":"Root","FlowID":"FL_1","Flow":[{"Type":"Standard","ID":"BL_czGZ3u7lfK0HlKl","FlowID":"FL_2","Autofill":[]},{"Type":"Block","ID":"BL_eqvbK4HovOodG61","FlowID":"FL_3","Autofill":[]},{"Type":"Standard","ID":"BL_3Er4mUyH6zkTBch","FlowID":"FL_8","Autofill":[]},{"Type":"Standard","ID":"BL_bEO5EiBWmMoICqN","FlowID":"FL_7","Autofill":[]},{"ID":"BL_bE1dFg25vR2MNdY","Type":"Standard","FlowID":"FL_16"}],"Properties":{"Count":16,"RemovedFieldsets":[]}}},{"SurveyID":"SV_6VeF1G0oJ2fbo5U","Element":"PL","PrimaryAttribute":"Preview Link","SecondaryAttribute":null,"TertiaryAttribute":null,"Payload":{"PreviewType":"Brand","PreviewID":"b95180d4-1078-4480-ab9c-0eeec5d507ab"}},{"SurveyID":"SV_6VeF1G0oJ2fbo5U","Element":"RS","PrimaryAttribute":"RS_8jgF9lU7Bo9iDVY","SecondaryAttribute":null,"TertiaryAttribute":null,"Payload":null},{"SurveyID":"SV_6VeF1G0oJ2fbo5U","Element":"SO","PrimaryAttribute":"Survey Options","SecondaryAttribute":null,"TertiaryAttribute":null,"Payload":{"BackButton":"false","SaveAndContinue":"true","SurveyProtection":"PublicSurvey","BallotBoxStuffingPrevention":"false","NoIndex":"Yes","SecureResponseFiles":"true","SurveyExpiration":"None","SurveyTermination":"DefaultMessage","Header":"","Footer":"","ProgressBarDisplay":"None","PartialData":"+1 week","ValidationMessage":null,"PreviousButton":" \u2190 ","NextButton":" \u2192 ","SkinLibrary":"asuhealthpromotion","SkinType":"MQ","Skin":"asuhealthpromotion","NewScoring":1,"ProtectSelectionIds":true,"SurveyTitle":"Qualtrics Survey | Qualtrics Experience Management","EOSMessage":null,"ShowExportTags":"false","CollectGeoLocation":"false","SurveyMetaDescription":"The most powerful, simple and trusted way to gather experience data. Start your journey to experience management and try a free account today.","PasswordProtection":"No","AnonymizeResponse":"No","RefererCheck":"No","UseCustomSurveyLinkCompletedMessage":null,"SurveyLinkCompletedMessage":null,"SurveyLinkCompletedMessageLibrary":null,"ResponseSummary":"No","EOSMessageLibrary":null,"EOSRedirectURL":"https:\/\/TBD","EmailThankYou":"false","ThankYouEmailMessageLibrary":null,"ThankYouEmailMessage":null,"ValidateMessage":"false","ValidationMessageLibrary":null,"InactiveSurvey":null,"PartialDeletion":null,"PartialDataCloseAfter":"LastActivity","InactiveMessageLibrary":null,"InactiveMessage":null,"AvailableLanguages":{"EN":[]}}},{"SurveyID":"SV_6VeF1G0oJ2fbo5U","Element":"QGO","PrimaryAttribute":"QGO_QuotaGroupOrder","SecondaryAttribute":null,"TertiaryAttribute":null,"Payload":["QG_DkEDSreIPmDiB6t"]},{"SurveyID":"SV_6VeF1G0oJ2fbo5U","Element":"SCO","PrimaryAttribute":"Scoring","SecondaryAttribute":null,"TertiaryAttribute":null,"Payload":{"ScoringCategories":[],"ScoringCategoryGroups":[],"ScoringSummaryCategory":null,"ScoringSummaryAfterQuestions":0,"ScoringSummaryAfterSurvey":0,"DefaultScoringCategory":null,"AutoScoringCategory":null}},{"SurveyID":"SV_6VeF1G0oJ2fbo5U","Element":"PROJ","PrimaryAttribute":"CORE","SecondaryAttribute":null,"TertiaryAttribute":"1.1.0","Payload":{"ProjectCategory":"CORE","SchemaVersion":"1.1.0"}},{"SurveyID":"SV_6VeF1G0oJ2fbo5U","Element":"STAT","PrimaryAttribute":"Survey Statistics","SecondaryAttribute":null,"TertiaryAttribute":null,"Payload":{"MobileCompatible":true,"ID":"Survey Statistics"}},{"SurveyID":"SV_6VeF1G0oJ2fbo5U","Element":"QC","PrimaryAttribute":"Survey Question Count","SecondaryAttribute":"326","TertiaryAttribute":null,"Payload":null},{"SurveyID":"SV_6VeF1G0oJ2fbo5U","Element":"SQ","PrimaryAttribute":"QID117","SecondaryAttribute":"Again, please read the information below to answer the following question: \"Third-party testing i...","TertiaryAttribute":null,"Payload":{"QuestionText":"Again, please read the information below to answer the following question:<br \/>\n<br \/>\n<strong>&quot;Third-party testing is when an organization that is not the supplement company itself (hence, the third-party) evaluates a dietary supplement and vouches for its quality,&rdquo; (United States Anti-Doping Agency, 2022). There are multiple third-party testing organizations that work to certify supplements. Athletes should preferably select these third-party tested products from organizations that test supplements for banned substances.&quot;<\/strong><br \/>\n<br \/>\nPlease score each supplement purchased or used during the last 12 months as to whether it was third-party tested.","DefaultChoices":false,"DataExportTag":"Q12","QuestionID":"QID117","QuestionType":"Matrix","Selector":"Likert","SubSelector":"SingleAnswer","Configuration":{"QuestionDescriptionOption":"UseText","TextPosition":"inline","ChoiceColumnWidth":25,"RepeatHeaders":"none","MobileFirst":false,"ChoiceColumnWidthPixels":70,"WhiteSpace":"OFF"},"QuestionDescription":"Again, please read the information below to answer the following question: \"Third-party testing i...","Choices":[],"ChoiceOrder":[],"Validation":{"Settings":{"ForceResponse":"ON","ForceResponseType":"ON","Type":"None"}},"GradingData":[],"Language":[],"NextChoiceId":52,"NextAnswerId":8,"Answers":{"1":{"Display":"Yes"},"2":{"Display":"No"},"3":{"Display":"Not Sure"}},"AnswerOrder":["1","2","3"],"ChoiceDataExportTags":false,"DynamicChoices":{"DynamicType":"ChoiceGroup","Locator":"q:\/\/QID116\/ChoiceGroup\/SelectedChoicesForAnswer\/2","Type":"Dynamic"},"DynamicChoicesData":[],"QuestionText_Unsafe":"Again, please read the information below to answer the following question:<br \/>\n<br \/>\n<strong>&quot;Third-party testing is when an organization that is not the supplement company itself (hence, the third-party) evaluates a dietary supplement and vouches for its quality,&rdquo; (United States Anti-Doping Agency, 2022). There are multiple third-party testing organizations that work to certify supplements. Athletes should preferably select these third-party tested products from organizations that test supplements for banned substances.&quot;<\/strong><br \/>\n<br \/>\nPlease score each supplement purchased or used during the last 12 months as to whether it was third-party tested.","DataVisibility":{"Private":false,"Hidden":false},"DisplayLogic":{"0":{"0":{"ChoiceLocator":"q:\/\/QID116\/SelectableChoice\/50","Description":"<span class=\"ConjDesc\">If<\/span> <span class=\"QuestionDesc\">Please check all of the nutritional supplements you have used during the last 12 months. (Check a...<\/span> <span class=\"LeftOpDesc\">None of the above<\/span> <span class=\"OpDesc\">Is Not Selected<\/span> ","LeftOperand":"q:\/\/QID116\/SelectableChoice\/50","LogicType":"Question","Operator":"NotSelected","QuestionID":"QID116","QuestionIDFromLocator":"QID116","QuestionIsInLoop":"no","Type":"Expression"},"Type":"If"},"Type":"BooleanExpression","inPage":false},"RecodeValues":{"1":"1","2":"0","3":"2"}}},{"SurveyID":"SV_6VeF1G0oJ2fbo5U","Element":"SQ","PrimaryAttribute":"QID178","SecondaryAttribute":"Are you familiar with banned substances that may occur in nutritional supplements listed on the W...","TertiaryAttribute":null,"Payload":{"QuestionText":"Are you familiar with banned substances that may occur in nutritional supplements listed  on the WADA (world anti-doping agency) or your own sport specific association? (Select only  one)","DataExportTag":"Q3","QuestionType":"MC","Selector":"SAVR","SubSelector":"TX","Configuration":{"QuestionDescriptionOption":"UseText"},"QuestionDescription":"Are you familiar with banned substances that may occur in nutritional supplements listed on the W...","Choices":{"1":{"Display":"Yes"},"2":{"Display":"No"},"3":{"Display":"Not Sure"}},"ChoiceOrder":["1","2","3"],"Validation":{"Settings":{"ForceResponse":"ON","ForceResponseType":"ON","Type":"None"}},"Language":[],"NextChoiceId":4,"NextAnswerId":1,"QuestionID":"QID178","DataVisibility":{"Private":false,"Hidden":false},"QuestionText_Unsafe":"Are you familiar with banned substances that may occur in nutritional supplements listed  on the WADA (world anti-doping agency) or your own sport specific association? (Select only  one)","RecodeValues":{"1":"1","2":"0","3":"0"}}},{"SurveyID":"SV_6VeF1G0oJ2fbo5U","Element":"SQ","PrimaryAttribute":"QID326","SecondaryAttribute":"Check all boxes of third-party testing systems icons that you recognize from products that you ha...","TertiaryAttribute":null,"Payload":{"ChoiceOrder":["1","2","3","4","5","6","7","8","9","10"],"Choices":{"1":{"Display":"","GraphicSize":[150,null],"Image":{"Display":"Informed choice","ImageLocation":"IM_9GedJ6b5Py3i9a6"}},"2":{"Display":"","GraphicSize":[150,null],"Image":{"Display":"Informed sport","ImageLocation":"IM_0oijFm8kHuAM6yy"}},"3":{"Display":"","GraphicSize":[150,null],"Image":{"Display":"Nsf certified for sport blue and orange","ImageLocation":"IM_4I9MUkTAAyU8NLg"}},"4":{"Display":"","GraphicSize":[150,null],"Image":{"Display":"Nsf international","ImageLocation":"IM_8uERH740NIf9vGC"}},"5":{"Display":"","GraphicSize":[150,null],"Image":{"Display":"Usp","ImageLocation":"IM_7UGNVlfBU8sbv7w"}},"6":{"Display":"","GraphicSize":[150,null],"Image":{"Display":"Consumer lab logo","ImageLocation":"IM_0cXHMaM1ZYnBj1A"}},"7":{"Display":"","GraphicSize":[150,null],"Image":{"Display":"Bscg logo","ImageLocation":"IM_eQg1maGiqhC4HwG"}},"8":{"Display":"","Image":{"Display":"Nzvt","ImageLocation":"IM_2h7aetqvAT57bue"}},"9":{"Display":"","Image":{"Display":"Kolner liste","ImageLocation":"IM_4U6SThVBuSt2foG"}},"10":{"Display":"I do not recognize any of these icons"}},"Configuration":{"QuestionDescriptionOption":"UseText"},"DataExportTag":"Q13","DataVisibility":{"Hidden":false,"Private":false},"DefaultChoices":false,"GradingData":[],"Language":[],"NextAnswerId":1,"NextChoiceId":11,"QuestionDescription":"Check all boxes of third-party testing systems icons that you recognize from products that you ha...","QuestionID":"QID326","QuestionText":"Check all boxes of third-party testing systems icons that you recognize from products  that you have used during the last 12 months. (Check all that apply)","QuestionText_Unsafe":"Check all boxes of third-party testing systems icons that you recognize from products  that you have used during the last 12 months. (Check all that apply)","QuestionType":"MC","RecodeValues":{"1":"1","2":"2","3":"3","4":"4","5":"5","6":"6","7":"7","8":"8","9":"9","10":"10"},"Selector":"MAVR","SubSelector":"TX","Validation":{"Settings":{"ForceResponse":"ON","ForceResponseType":"ON","Type":"None"}}}},{"SurveyID":"SV_6VeF1G0oJ2fbo5U","Element":"SQ","PrimaryAttribute":"QID324","SecondaryAttribute":"Check all that apply concerning your athlete status. (Check all that apply)","TertiaryAttribute":null,"Payload":{"ChoiceOrder":["2","5","3","4","6","7","9"],"Choices":{"2":{"Display":"Carded athlete"},"3":{"Display":"Member of a national team or selection"},"4":{"Display":"Student-athlete at a US collegiate athletic department"},"5":{"Display":"Part of a national doping testing pool"},"6":{"Display":"Student-athlete not at a US collegiate athletic department"},"7":{"Display":"Professional athlete"},"9":{"Display":"I have one or more Name Image and Likeness (NIL) deals"}},"Configuration":{"QuestionDescriptionOption":"UseText"},"DataExportTag":"Q14","DataVisibility":{"Hidden":false,"Private":false},"Language":[],"NextAnswerId":1,"NextChoiceId":10,"QuestionDescription":"Check all that apply concerning your athlete status. (Check all that apply)","QuestionID":"QID324","QuestionText":"Check all that apply concerning your athlete status. <br>(Check all that apply)","QuestionText_Unsafe":"Check all that apply concerning your athlete status. <br>(Check all that apply)","QuestionType":"MC","RecodeValues":{"2":"1","3":"3","4":"4","5":"2","6":"5","7":"6","9":"8"},"Selector":"MAVR","SubSelector":"TX","Validation":{"Settings":{"ForceResponse":"ON","ForceResponseType":"ON","Type":"None"}}}},{"SurveyID":"SV_6VeF1G0oJ2fbo5U","Element":"QG","PrimaryAttribute":"QG_DkEDSreIPmDiB6t","SecondaryAttribute":"Default Quota Group","TertiaryAttribute":null,"Payload":{"ID":"QG_DkEDSreIPmDiB6t","Name":"Default Quota Group","Selected":true,"MultipleMatch":"PlaceInAll","Public":false,"Quotas":[]}},{"SurveyID":"SV_6VeF1G0oJ2fbo5U","Element":"SQ","PrimaryAttribute":"QID275","SecondaryAttribute":"Do you purchase or use nutritional supplements outside what is provided by your Athletic Departme...","TertiaryAttribute":null,"Payload":{"QuestionText":"Do you purchase or use nutritional supplements outside what is provided by your Athletic Department?\n<br>(Only select one)","DataExportTag":"Q8","QuestionType":"MC","Selector":"SAVR","SubSelector":"TX","Configuration":{"QuestionDescriptionOption":"UseText"},"QuestionDescription":"Do you purchase or use nutritional supplements outside what is provided by your Athletic Departme...","Choices":{"1":{"Display":"Yes"},"2":{"Display":"No"}},"ChoiceOrder":["1","2"],"Validation":{"Settings":{"ForceResponse":"ON","ForceResponseType":"ON","Type":"None"}},"Language":[],"NextChoiceId":4,"NextAnswerId":1,"QuestionID":"QID275","RecodeValues":{"1":"1","2":"0"},"QuestionText_Unsafe":"Do you purchase or use nutritional supplements outside what is provided by your Athletic Department?\n<br>(Only select one)","DataVisibility":{"Private":false,"Hidden":false}}},{"SurveyID":"SV_6VeF1G0oJ2fbo5U","Element":"SQ","PrimaryAttribute":"QID14","SecondaryAttribute":"General questions","TertiaryAttribute":null,"Payload":{"QuestionText":"<span style=\"font-size: 19px;\"><strong>General questions<\/strong><\/span>","DefaultChoices":false,"DataExportTag":"Q3","QuestionType":"DB","Selector":"TB","DataVisibility":{"Private":false,"Hidden":false},"Configuration":{"QuestionDescriptionOption":"UseText"},"QuestionDescription":"General questions","ChoiceOrder":[],"Validation":{"Settings":{"Type":"None"}},"GradingData":[],"Language":[],"QuestionID":"QID14","QuestionText_Unsafe":"<span style=\"font-size: 19px;\"><strong>General questions<\/strong><\/span>"}},{"SurveyID":"SV_6VeF1G0oJ2fbo5U","Element":"SQ","PrimaryAttribute":"QID222","SecondaryAttribute":"I discuss all my supplement choices with the Athletic Departmental Sports RD. (Only select one)","TertiaryAttribute":null,"Payload":{"QuestionText":"I discuss all my supplement choices with the Athletic Departmental Sports RD. <br>(Only select one)","DataExportTag":"Q5","QuestionType":"MC","Selector":"SAVR","SubSelector":"TX","Configuration":{"QuestionDescriptionOption":"UseText"},"QuestionDescription":"I discuss all my supplement choices with the Athletic Departmental Sports RD. (Only select one)","Choices":{"1":{"Display":"Agree"},"2":{"Display":"Disagree"},"3":{"Display":"Not Sure"}},"ChoiceOrder":["1","2","3"],"Validation":{"Settings":{"ForceResponse":"ON","ForceResponseType":"ON","Type":"None"}},"Language":[],"NextChoiceId":4,"NextAnswerId":1,"QuestionID":"QID222","QuestionText_Unsafe":"I discuss all my supplement choices with the Athletic Departmental Sports RD. <br>(Only select one)","DataVisibility":{"Private":false,"Hidden":false},"RecodeValues":{"1":"1","2":"0","3":"0"}}},{"SurveyID":"SV_6VeF1G0oJ2fbo5U","Element":"SQ","PrimaryAttribute":"QID193","SecondaryAttribute":"I know where to find and order third-party tested supplements. (Only select one)","TertiaryAttribute":null,"Payload":{"QuestionText":"I know where to find and order third-party tested supplements. <br>(Only select one)","DefaultChoices":false,"DataExportTag":"Q4","QuestionID":"QID193","QuestionType":"MC","Selector":"SAVR","SubSelector":"TX","DataVisibility":{"Private":false,"Hidden":false},"Configuration":{"QuestionDescriptionOption":"UseText","TextPosition":"inline"},"QuestionDescription":"I know where to find and order third-party tested supplements. (Only select one)","Choices":{"1":{"Display":"Agree"},"19":{"Display":"Disagree"},"20":{"Display":"Not Sure"}},"ChoiceOrder":["1","19","20"],"Validation":{"Settings":{"ForceResponse":"ON","ForceResponseType":"ON","Type":"None"}},"GradingData":[],"Language":[],"NextChoiceId":21,"NextAnswerId":4,"QuestionText_Unsafe":"I know where to find and order third-party tested supplements. <br>(Only select one)","RecodeValues":{"1":"1","19":"0","20":"0"}}},{"SurveyID":"SV_6VeF1G0oJ2fbo5U","Element":"SQ","PrimaryAttribute":"QID209","SecondaryAttribute":"I've decided to purchase one or more supplements as a result of the advice of family, friends, or...","TertiaryAttribute":null,"Payload":{"QuestionText":"I've decided to purchase one or more supplements as a result of the advice of family, friends, or teammates. <br>(Only select one)","DataExportTag":"Q7","QuestionType":"MC","Selector":"SAVR","SubSelector":"TX","Configuration":{"QuestionDescriptionOption":"UseText"},"QuestionDescription":"I've decided to purchase one or more supplements as a result of the advice of family, friends, or...","Choices":{"1":{"Display":"Agree"},"2":{"Display":"Disagree"},"3":{"Display":"Not Sure"}},"ChoiceOrder":["1","2","3"],"Validation":{"Settings":{"ForceResponse":"ON","ForceResponseType":"ON","Type":"None"}},"Language":[],"NextChoiceId":4,"NextAnswerId":1,"QuestionID":"QID209","QuestionText_Unsafe":"I've decided to purchase one or more supplements as a result of the advice of family, friends, or teammates. <br>(Only select one)","DataVisibility":{"Private":false,"Hidden":false},"RecodeValues":{"1":"1","2":"0","3":"0"}}},{"SurveyID":"SV_6VeF1G0oJ2fbo5U","Element":"SQ","PrimaryAttribute":"QID220","SecondaryAttribute":"If a teammate uses a supplement, I am more likely to try it as well. (Only select one)","TertiaryAttribute":null,"Payload":{"QuestionText":"If a teammate uses a supplement, I am more likely to try it as well. <br>(Only select one)","DataExportTag":"Q6","QuestionType":"MC","Selector":"SAVR","SubSelector":"TX","Configuration":{"QuestionDescriptionOption":"UseText"},"QuestionDescription":"If a teammate uses a supplement, I am more likely to try it as well. (Only select one)","Choices":{"1":{"Display":"Agree"},"2":{"Display":"Disagree"},"3":{"Display":"Not Sure"}},"ChoiceOrder":["1","2","3"],"Validation":{"Settings":{"ForceResponse":"ON","ForceResponseType":"ON","Type":"None"}},"Language":[],"NextChoiceId":4,"NextAnswerId":1,"QuestionID":"QID220","QuestionText_Unsafe":"If a teammate uses a supplement, I am more likely to try it as well. <br>(Only select one)","DataVisibility":{"Private":false,"Hidden":false},"RecodeValues":{"1":"1","2":"0","3":"0"}}},{"SurveyID":"SV_6VeF1G0oJ2fbo5U","Element":"SQ","PrimaryAttribute":"QID185","SecondaryAttribute":"If you use supplements or sports foods that your Athletic Department is not providing, who is pur...","TertiaryAttribute":null,"Payload":{"QuestionText":"If you use supplements or sports foods that your Athletic Department is <strong><u>not providing<\/u><\/strong>, who is purchasing them?<br \/>\n(Check all that apply)","DataExportTag":"Q10.1","QuestionType":"MC","Selector":"MAVR","SubSelector":"TX","Configuration":{"QuestionDescriptionOption":"UseText"},"QuestionDescription":"If you use supplements or sports foods that your Athletic Department is not providing, who is pur...","Choices":{"1":{"Display":"I am"},"2":{"Display":"Parents"},"4":{"Display":"Other"}},"ChoiceOrder":["1","2","4"],"Validation":{"Settings":{"ForceResponse":"ON","ForceResponseType":"ON","Type":"None"}},"Language":[],"NextChoiceId":8,"NextAnswerId":1,"QuestionID":"QID185","DataVisibility":{"Private":false,"Hidden":false},"QuestionText_Unsafe":"If you use supplements or sports foods that your Athletic Department is <strong><u>not providing<\/u><\/strong>, who is purchasing them?<br \/>\n(Check all that apply)","RecodeValues":{"1":"1","2":"2","4":"3"},"DisplayLogic":{"0":{"0":{"LogicType":"Question","QuestionID":"QID186","QuestionIsInLoop":"no","ChoiceLocator":"q:\/\/QID186\/SelectableChoice\/7","Operator":"NotSelected","QuestionIDFromLocator":"QID186","LeftOperand":"q:\/\/QID186\/SelectableChoice\/7","Type":"Expression","Description":"<span class=\"ConjDesc\">If<\/span> <span class=\"QuestionDesc\">Where do you receive your nutritional supplements from? (Check all that apply)<\/span> <span class=\"LeftOpDesc\">I do not use nutritional supplements<\/span> <span class=\"OpDesc\">Is Not Selected<\/span> "},"1":{"LogicType":"Question","QuestionID":"QID186","QuestionIsInLoop":"no","ChoiceLocator":"q:\/\/QID186\/SelectableChoice\/5","Operator":"Selected","QuestionIDFromLocator":"QID186","LeftOperand":"q:\/\/QID186\/SelectableChoice\/5","Type":"Expression","Description":"<span class=\"ConjDesc\">Or<\/span> <span class=\"QuestionDesc\">Where do you receive your nutritional supplements from? (Check all that apply)<\/span> <span class=\"LeftOpDesc\">Athletic Department<\/span> <span class=\"OpDesc\">Is Selected<\/span> ","Conjuction":"Or"},"Type":"If"},"Type":"BooleanExpression","inPage":false}}},{"SurveyID":"SV_6VeF1G0oJ2fbo5U","Element":"SQ","PrimaryAttribute":"QID19","SecondaryAttribute":"Introduction","TertiaryAttribute":null,"Payload":{"QuestionText":"<span style=\"font-size: 19px;\"><strong>Introduction<\/strong><\/span>","DefaultChoices":false,"DataExportTag":"Q1","QuestionType":"DB","Selector":"TB","DataVisibility":{"Private":false,"Hidden":false},"Configuration":{"QuestionDescriptionOption":"UseText"},"QuestionDescription":"Introduction","ChoiceOrder":[],"Validation":{"Settings":{"Type":"None"}},"GradingData":[],"Language":[],"QuestionID":"QID19","QuestionText_Unsafe":"<span style=\"font-size: 19px;\"><strong>Introduction<\/strong><\/span>"}},{"SurveyID":"SV_6VeF1G0oJ2fbo5U","Element":"SQ","PrimaryAttribute":"QID25","SecondaryAttribute":"Nutritional Supplement Use","TertiaryAttribute":null,"Payload":{"QuestionText":"<span style=\"font-size: 19px;\"><b>Nutritional Supplement Use<\/b><\/span>","DefaultChoices":false,"DataExportTag":"Q16","QuestionType":"DB","Selector":"TB","DataVisibility":{"Private":false,"Hidden":false},"Configuration":{"QuestionDescriptionOption":"UseText"},"QuestionDescription":"Nutritional Supplement Use","ChoiceOrder":[],"Validation":{"Settings":{"Type":"None"}},"GradingData":[],"Language":[],"QuestionID":"QID25","QuestionText_Unsafe":"<span style=\"font-size: 19px;\"><b>Nutritional Supplement Use<\/b><\/span>","NextChoiceId":1,"NextAnswerId":1}},{"SurveyID":"SV_6VeF1G0oJ2fbo5U","Element":"SQ","PrimaryAttribute":"QID116","SecondaryAttribute":"Please check all of the nutritional supplements you have used during the last 12 months. (Check a...","TertiaryAttribute":null,"Payload":{"QuestionText":"Please check all of the nutritional supplements you have used during the last 12 months. <br>(Check all that apply, supplements are listed in alphabetical order)","DefaultChoices":{"1":{"1":{"Selected":true}},"2":{"1":{"Selected":true}},"3":{"1":{"Selected":true}},"4":{"1":{"Selected":true}},"5":{"1":{"Selected":true}},"6":{"1":{"Selected":true}},"7":{"1":{"Selected":true}},"8":{"1":{"Selected":true}},"9":{"1":{"Selected":true}},"10":{"1":{"Selected":true}},"11":{"1":{"Selected":true}},"12":{"1":{"Selected":true}},"13":{"1":{"Selected":true}},"14":{"1":{"Selected":true}},"15":{"1":{"Selected":true}},"17":{"1":{"Selected":true}},"18":{"1":{"Selected":true}},"19":{"1":{"Selected":true}},"20":{"1":{"Selected":true}},"21":{"1":{"Selected":true}},"22":{"1":{"Selected":true}},"23":{"1":{"Selected":true}},"24":{"1":{"Selected":true}},"25":{"1":{"Selected":true}},"26":{"1":{"Selected":true}},"27":{"1":{"Selected":true}},"28":{"1":{"Selected":true}},"29":{"1":{"Selected":true}},"30":{"1":{"Selected":true}},"31":{"1":{"Selected":true}},"32":{"1":{"Selected":true}},"33":{"1":{"Selected":true}},"34":{"1":{"Selected":true}},"35":{"1":{"Selected":true}},"36":{"1":{"Selected":true}},"37":{"1":{"Selected":true}},"38":{"1":{"Selected":true}},"39":{"1":{"Selected":true}},"40":{"1":{"Selected":true}},"41":{"1":{"Selected":true}},"42":{"1":{"Selected":true}},"43":{"1":{"Selected":true}},"44":{"1":{"Selected":true}},"45":{"1":{"Selected":true}},"46":{"1":{"Selected":true}},"47":{"1":{"Selected":true}},"48":{"1":{"Selected":true}},"49":{"1":{"Selected":true}},"50":{"1":{"Selected":true}},"51":{"1":{"Selected":true}},"52":{"1":{"Selected":true}},"53":{"1":{"Selected":true}},"54":{"1":{"Selected":true}},"55":{"1":{"Selected":true}}},"DataExportTag":"Q11","QuestionID":"QID116","QuestionType":"Matrix","Selector":"Likert","SubSelector":"SingleAnswer","DataVisibility":{"Private":false,"Hidden":false},"Configuration":{"QuestionDescriptionOption":"UseText","NumColumns":3,"TextPosition":"inline","ChoiceColumnWidth":25,"WhiteSpace":"OFF","MobileFirst":true},"QuestionDescription":"Please check all of the nutritional supplements you have used during the last 12 months. (Check a...","Choices":{"1":{"Display":"Multivitamin and mineral supplement"},"2":{"Display":"Pre-workout supplement"},"3":{"Display":"Sports drink (for example but not limited to Powerade, and Gatorade)"},"4":{"Display":"Combination of vitamins"},"5":{"Display":"Combination of minerals"},"6":{"Display":"Single vitamin (for example but not limited to vitamin C, vitamin D, and vitamin E)"},"7":{"Display":"Single mineral (for example but not limited to calcium, iron, magnesium, and zinc)"},"8":{"Display":"Fish oil\/ essential fatty acids"},"9":{"Display":"Energy drink (for example but not limited to Red Bull, Monster and other energy drinks)"},"10":{"Display":"Energy gel or chewies (for example but not limited to Gu, Gatorade, and Powerbar)"},"11":{"Display":"Recovery drink (for example but not limited to Muscle Milk, and Rocking Refuel)"},"12":{"Display":"Protein shake"},"13":{"Display":"Weight gainer"},"14":{"Display":"Chocolate milk (or other flavored milk option with sugar added like strawberry milk)"},"15":{"Display":"Sports bar (for example but not limited to an energy bar, and protein bar)"},"17":{"Display":"BCAA"},"18":{"Display":"Leucine"},"19":{"Display":"Beta-Alanine"},"20":{"Display":"Dietary nitrate (for example but not limited to beetroot juice)"},"21":{"Display":"Caffeine"},"22":{"Display":"CLA"},"23":{"Display":"Creatine"},"24":{"Display":"Glucosamine"},"25":{"Display":"Herbs (such as: echinacea, ginseng, and ginkgo biloba or others herbs)"},"26":{"Display":"L-carnitine"},"27":{"Display":"Medium-chain triglycerides (MCT)"},"28":{"Display":"Sodium bicarbonate"},"29":{"Display":"Probiotics"},"30":{"Display":"Ribose"},"31":{"Display":"Quercitine"},"32":{"Display":"Tart Cherry (or other cherry varieties)"},"33":{"Display":"Exotic berries (for example but not limited to acai, and goji)"},"34":{"Display":"HMB"},"35":{"Display":"Ephedra"},"36":{"Display":"Tribulus terrestris"},"37":{"Display":"Maca root powder"},"38":{"Display":"Glycerol"},"39":{"Display":"Colostrum"},"40":{"Display":"CBD (Cannabidiol)"},"41":{"Display":"SARMs (such as: Ostarine, Andarine, Ligandrol (LGD-4033), and RAD140)"},"42":{"Display":"Fenugreek (or also known as: Methi)"},"43":{"Display":"Aswagandha (or also known as: Indian ginseng, poison gooseberry, winter cherry)"},"44":{"Display":"Dendrobium"},"45":{"Display":"Methylliberine (or also known as; dynamine, tetramethylurate or tetramethyluric acid)"},"46":{"Display":"Longjack"},"47":{"Display":"Kava (or also known as: kava kava, awa, ava, yaqona, yagona, seka, malok or malogu)"},"48":{"Display":"Phyllanthus (or leafflower)"},"49":{"Display":"Other"},"50":{"Display":"None of the above"},"51":{"Display":"Collagen"},"52":{"Display":"Glutamine"},"53":{"Display":"Co-enzyme Q10 (also known as: CoQ10)"},"54":{"Display":"Muscle cramp relievers (such as supplements based on: pickle juice, menthol, and sour, bitter or spicy substances)"},"55":{"Display":"Deer Antler Velvet extract"}},"ChoiceOrder":["43","17","19","21","40","4","5","14","22","53","51","39","23","55","20","44","9","10","35","33","8","42","24","52","38","25","34","47","26","18","46","37","27","45","1","54","2","29","12","48","31","11","30","41","7","6","28","15","3","32","36","13","49","50"],"Validation":{"Settings":{"ForceResponse":"OFF","ForceResponseType":"ON","Type":"None"}},"RecodeValues":{"1":"0","2":"1"},"GradingData":[],"Language":[],"NextChoiceId":62,"NextAnswerId":4,"Answers":{"1":{"Display":"No"},"2":{"Display":"Yes"}},"AnswerOrder":["1","2"],"ChoiceDataExportTags":false}},{"SurveyID":"SV_6VeF1G0oJ2fbo5U","Element":"SQ","PrimaryAttribute":"QID188","SecondaryAttribute":"Please write down any other supplements that you have used in the last 12 months that were not li...","TertiaryAttribute":null,"Payload":{"QuestionText":"Please write down any other supplements that you have used in the last 12 months  that were not listed just above.","DefaultChoices":false,"DataExportTag":"Q11.1","QuestionID":"QID188","QuestionType":"TE","Selector":"SL","Configuration":{"QuestionDescriptionOption":"UseText"},"QuestionDescription":"Please write down any other supplements that you have used in the last 12 months that were not li...","Validation":{"Settings":{"ForceResponse":"ON","ForceResponseType":"ON","Type":"None"}},"GradingData":[],"Language":[],"NextChoiceId":4,"NextAnswerId":1,"SearchSource":{"AllowFreeResponse":"false"},"DisplayLogic":{"0":{"0":{"ChoiceLocator":"q:\/\/QID116\/SelectableChoice\/49","Description":"<span class=\"ConjDesc\">If<\/span> <span class=\"QuestionDesc\">Please check all of the nutritional supplements you have used during the last 12 months. (Check a...<\/span> <span class=\"LeftOpDesc\">Other<\/span> <span class=\"OpDesc\">Is Selected<\/span> ","LeftOperand":"q:\/\/QID116\/SelectableChoice\/49","LogicType":"Question","Operator":"Selected","QuestionID":"QID116","QuestionIDFromLocator":"QID116","QuestionIsInLoop":"no","Type":"Expression"},"Type":"If"},"Type":"BooleanExpression","inPage":false},"DataVisibility":{"Private":false,"Hidden":false},"QuestionText_Unsafe":"Please write down any other supplements that you have used in the last 12 months  that were not listed just above."}},{"SurveyID":"SV_6VeF1G0oJ2fbo5U","Element":"SQ","PrimaryAttribute":"QID305","SecondaryAttribute":"Please write your first and last name.","TertiaryAttribute":null,"Payload":{"QuestionText":"Please write your first and last name.","DefaultChoices":false,"DataExportTag":"Q1","QuestionID":"QID305","QuestionType":"TE","Selector":"SL","Configuration":{"QuestionDescriptionOption":"UseText"},"QuestionDescription":"Please write your first and last name.","Validation":{"Settings":{"ForceResponse":"ON","ForceResponseType":"ON","Type":"None"}},"GradingData":[],"Language":[],"NextChoiceId":4,"NextAnswerId":1,"SearchSource":{"AllowFreeResponse":"false"},"QuestionText_Unsafe":"Please write your first and last name.","DataVisibility":{"Private":false,"Hidden":false}}},{"SurveyID":"SV_6VeF1G0oJ2fbo5U","Element":"SQ","PrimaryAttribute":"QID4","SecondaryAttribute":"Questions about your supplement behavior","TertiaryAttribute":null,"Payload":{"QuestionText":"<strong>Questions about your supplement behavior<\/strong>","DefaultChoices":false,"DataExportTag":"Q6","QuestionType":"DB","Selector":"TB","DataVisibility":{"Private":false,"Hidden":false},"Configuration":{"QuestionDescriptionOption":"UseText"},"QuestionDescription":"Questions about your supplement behavior","ChoiceOrder":[],"Validation":{"Settings":{"Type":"None"}},"GradingData":[],"Language":[],"QuestionID":"QID4","QuestionText_Unsafe":"<strong>Questions about your supplement behavior<\/strong>","NextChoiceId":1,"NextAnswerId":1}},{"SurveyID":"SV_6VeF1G0oJ2fbo5U","Element":"SQ","PrimaryAttribute":"QID6","SecondaryAttribute":"This is a short screening questionnaire about your nutritional supplement use. It will take 2-3 m...","TertiaryAttribute":null,"Payload":{"QuestionText":"This is a short screening questionnaire about your nutritional supplement use.<br>It will take 2-3 minutes to fill out this questionnaire.<br><br>Please read this text below to make sure you understand what we will be questioning.<br><br>\n<u>The following definitions are used for supplements :<\/u><br>\n<br>\n<strong>Nutritional supplements:<\/strong> The combination of all dietary supplements, sports foods, and ergogenic supplements.<br>\n<br>\n<strong>Dietary supplements:<\/strong> Are considered vitamins, minerals, and essential fatty acids.<br>\n<br>\n<strong>Sports foods: <\/strong>Are considered sports drinks, protein shakes, and sports bars.<br>\n<br>\n<strong>Performance-enhancing (ergogenic) supplements<\/strong>: Are considered supplements that most of the time are not provided by your Athletic Department or Sport Organization (such as creatine) that go with a performance-enhancing claim. Keep in mind that an ergogenic supplement's definition is based on its claim and not necessarily on the evidence of its efficacy.<br>","DefaultChoices":false,"DataExportTag":"Q2","QuestionType":"DB","Selector":"TB","DataVisibility":{"Private":false,"Hidden":false},"Configuration":{"QuestionDescriptionOption":"UseText"},"QuestionDescription":"This is a short screening questionnaire about your nutritional supplement use. It will take 2-3 m...","ChoiceOrder":[],"Validation":{"Settings":{"Type":"None"}},"GradingData":[],"Language":[],"QuestionID":"QID6","QuestionText_Unsafe":"This is a short screening questionnaire about your nutritional supplement use.<br>I will take 2-3 minutes to fill out this questionnaire.<br><br>Please read this text below to make sure you understand what we will be questioning.<br><br>\n<u>The following definitions are used for supplements :<\/u><br>\n<br>\n<strong>Nutritional supplements:<\/strong> The combination of all dietary supplements, sports foods, and ergogenic supplements.<br>\n<br>\n<strong>Dietary supplements:<\/strong> Are considered vitamins, minerals, and essential fatty acids.<br>\n<br>\n<strong>Sports foods: <\/strong>Are considered sports drinks, protein shakes, and sports bars.<br>\n<br>\n<strong>Performance-enhancing (ergogenic) supplements<\/strong>: Are considered supplements that most of the time are not provided by your Athletic Department or Sport Organization (such as creatine) that go with a performance-enhancing claim. Keep in mind that an ergogenic supplement's definition is based on its claim and not necessarily on the evidence of its efficacy.<br>","NextChoiceId":1,"NextAnswerId":1}},{"SurveyID":"SV_6VeF1G0oJ2fbo5U","Element":"SQ","PrimaryAttribute":"QID93","SecondaryAttribute":"What is your primary sport?","TertiaryAttribute":null,"Payload":{"QuestionText":"What is your primary sport?","DefaultChoices":false,"DataExportTag":"Q2","QuestionType":"MC","Selector":"DL","DataVisibility":{"Private":false,"Hidden":false},"Configuration":{"QuestionDescriptionOption":"UseText"},"QuestionDescription":"What is your primary sport?","Choices":{"1":{"Display":"Artistic Swimming"},"2":{"Display":"Baseball"},"3":{"Display":"Basketball (M)"},"4":{"Display":"Basketball (W)"},"5":{"Display":"Cross Country (M)"},"6":{"Display":"Cross Country (W)"},"7":{"Display":"Fencing (M)"},"8":{"Display":"Fencing (W)"},"9":{"Display":"Field Hockey (M)"},"10":{"Display":"Golf (W)"},"11":{"Display":"Gymnastics (M)"},"12":{"Display":"Gymnastics (W)"},"13":{"Display":"Ice Hockey"},"14":{"Display":"Lacrosse (M)"},"15":{"Display":"Rowing (M)"},"16":{"Display":"Beach Volleyball"},"17":{"Display":"Football"},"18":{"Display":"Golf (M)"},"19":{"Display":"Lacrosse (W)"},"20":{"Display":"Rifle"},"21":{"Display":"Rowing (W)"},"22":{"Display":"Sailing (M)"},"23":{"Display":"Sailing (W)"},"24":{"Display":"Skiing (M)"},"25":{"Display":"Skiing (W)"},"26":{"Display":"Soccer (M)"},"27":{"Display":"Soccer (W)"},"28":{"Display":"Softball"},"29":{"Display":"Swimming & Diving (M)"},"30":{"Display":"Swimming & Diving (W)"},"31":{"Display":"Squash (M)"},"32":{"Display":"Tennis (M)"},"33":{"Display":"Tennis (W)"},"34":{"Display":"Track and Field (M)"},"35":{"Display":"Track and Field (W)"},"36":{"Display":"Volleyball (M)"},"37":{"Display":"Volleyball (W)"},"38":{"Display":"Water Polo (M)"},"39":{"Display":"Water Polo (W)"},"40":{"Display":"Wrestling"},"42":{"Display":"Cheerleading (M)"},"43":{"Display":"Cheerleading (W)"},"44":{"Display":"Dance (M)"},"45":{"Display":"Dance (W)"},"47":{"Display":"Triathlon (M)"},"48":{"Display":"Triathlon (W)"},"49":{"Display":"Field Hockey (W)"},"50":{"Display":"Rowing Lightweight (M)"},"51":{"Display":"Rowing Lightweight (W)"},"52":{"Display":"Squash (W)"},"53":{"Display":"Rugby (M)"},"54":{"Display":"Rugby (W)"},"55":{"Display":"Other"}},"ChoiceOrder":["1","2","3","4","16","5","6","7","8","9","49","17","18","10","11","12","13","14","19","20","15","21","50","51","53","54","22","23","24","25","26","27","28","29","30","31","52","32","33","34","35","47","48","36","37","38","39","40","42","43","44","45","55"],"Validation":{"Settings":{"ForceResponse":"ON","ForceResponseType":"ON","Type":"None"}},"GradingData":[],"Language":[],"NextChoiceId":56,"NextAnswerId":1,"QuestionID":"QID93","QuestionText_Unsafe":"What is your primary sport?","RecodeValues":{"1":"1","2":"2","3":"3","4":"4","5":"6","6":"7","7":"8","8":"9","9":"10","10":"13","11":"14","12":"15","13":"16","14":"17","15":"20","16":"5","17":"11","18":"12","19":"18","20":"19","21":"21","22":"22","23":"23","24":"24","25":"25","26":"26","27":"27","28":"28","29":"29","30":"30","31":"31","32":"32","33":"33","34":"34","35":"35","36":"36","37":"37","38":"38","39":"39","40":"40","42":"41","43":"42","44":"43","45":"44","47":"45","48":"46","49":"47","50":"48","51":"49","52":"50","53":"51","54":"52","55":"53"}}},{"SurveyID":"SV_6VeF1G0oJ2fbo5U","Element":"SQ","PrimaryAttribute":"QID168","SecondaryAttribute":"Where do you go to look for information on nutritional supplements and sports foods? (Check all t...","TertiaryAttribute":null,"Payload":{"QuestionText":"Where do you go to look for information on nutritional supplements and sports foods? <br>(Check all that apply)","DefaultChoices":{"1":{"4":{"Selected":true}},"13":{"4":{"Selected":true}},"14":{"4":{"Selected":true}},"15":{"4":{"Selected":true}}},"DataExportTag":"Q9","QuestionID":"QID168","QuestionType":"Matrix","Selector":"Likert","SubSelector":"SingleAnswer","DataVisibility":{"Private":false,"Hidden":false},"Configuration":{"QuestionDescriptionOption":"UseText","TextPosition":"inline","ChoiceColumnWidth":25,"RepeatHeaders":"none","WhiteSpace":"OFF","MobileFirst":true},"QuestionDescription":"Where do you go to look for information on nutritional supplements and sports foods? (Check all t...","Choices":{"1":{"Display":"Scientific search engines (i.e., PubMed, Google Scholar)"},"13":{"Display":"Regular internet search engines (i.e., Google, Amazon)"},"14":{"Display":"Podcasts, videos or blogs"},"15":{"Display":"I do not search for information on my own"}},"ChoiceOrder":["1","13","14","15"],"Validation":{"Settings":{"ForceResponse":"OFF","Type":"None"}},"RecodeValues":{"4":"0","5":"1"},"GradingData":[],"Language":[],"NextChoiceId":18,"NextAnswerId":7,"Answers":{"4":{"Display":"No"},"5":{"Display":"Yes"}},"AnswerOrder":["4","5"],"ChoiceDataExportTags":false}},{"SurveyID":"SV_6VeF1G0oJ2fbo5U","Element":"SQ","PrimaryAttribute":"QID186","SecondaryAttribute":"Where do you receive your nutritional supplements from? (Check all that apply)","TertiaryAttribute":null,"Payload":{"QuestionText":"Where do you receive your nutritional supplements from? <br>(Check all that apply)","DataExportTag":"Q10","QuestionType":"MC","Selector":"MAVR","Configuration":{"QuestionDescriptionOption":"UseText"},"QuestionDescription":"Where do you receive your nutritional supplements from? (Check all that apply)","Choices":{"1":{"Display":"Brick and mortar store"},"2":{"Display":"Online\/ecommerce"},"3":{"Display":"Directly from brand"},"5":{"Display":"Athletic Department"},"7":{"Display":"I do not use nutritional supplements"}},"ChoiceOrder":["1","2","3","5","7"],"Validation":{"Settings":{"ForceResponse":"ON","ForceResponseType":"ON","Type":"None"}},"Language":[],"NextChoiceId":8,"NextAnswerId":1,"QuestionID":"QID186","SubSelector":"TX","DataVisibility":{"Private":false,"Hidden":false},"QuestionText_Unsafe":"Where do you receive your nutritional supplements from? <br>(Check all that apply)","RecodeValues":{"1":"1","2":"2","3":"3","5":"5","7":"7"}}},{"SurveyID":"SV_6VeF1G0oJ2fbo5U","Element":"SQ","PrimaryAttribute":"QID321","SecondaryAttribute":"You checked \"other\" as part of the previous question, please define your sport below:","TertiaryAttribute":null,"Payload":{"QuestionText":"You checked \"other\" as part of the previous question, please define your sport below:","DefaultChoices":false,"DataExportTag":"Q2.1","QuestionType":"TE","Selector":"SL","Configuration":{"QuestionDescriptionOption":"UseText"},"QuestionDescription":"You checked \"other\" as part of the previous question, please define your sport below:","Validation":{"Settings":{"ForceResponse":"ON","ForceResponseType":"ON","Type":"None"}},"GradingData":[],"Language":[],"NextChoiceId":4,"NextAnswerId":1,"SearchSource":{"AllowFreeResponse":"false"},"QuestionID":"QID321","DisplayLogic":{"0":{"0":{"ChoiceLocator":"q:\/\/QID93\/SelectableChoice\/55","Description":"<span class=\"ConjDesc\">If<\/span> <span class=\"QuestionDesc\">What is your primary sport?<\/span> <span class=\"LeftOpDesc\">Other<\/span> <span class=\"OpDesc\">Is Selected<\/span> ","LeftOperand":"q:\/\/QID93\/SelectableChoice\/55","LogicType":"Question","Operator":"Selected","QuestionID":"QID93","QuestionIDFromLocator":"QID93","QuestionIsInLoop":"no","Type":"Expression"},"Type":"If"},"Type":"BooleanExpression","inPage":false},"DataVisibility":{"Private":false,"Hidden":false}}}]}
